# Supplementary material for: Development and Assessment of Herpes Simplex Virus Type 1 (HSV-1) Amplicon Vectors with Sensory Neuron-Selective Promoters
Source: Int J Mol Sci. 2022 Jul 30;23(15):8474. doi: 10.3390/ijms23158474 (PMC9369297; doi:10.3390/ijms23158474)
Supplement: Supplementary file 1 [file ijms-23-08474-s001.zip]

Archive with 1 entries (1 files):
- ijms-1805943-supplementary.pdf
